# Supplementary material for: Preparation and physicochemical characterization of a biodegradable chitosan/carboxymethyl cellulose hydrogel synthesized in NaOH/urea medium
Source: PLoS One. 2026 Jul 2;21(7):e0352207. doi: 10.1371/journal.pone.0352207 (PMC13327194; doi:10.1371/journal.pone.0352207)
Supplement: S1 Table — (XLSX) [file pone.0352207.s006.xlsx]

## Sheet: Absorption reason
Water absoption rate					Urea absorption rate
Time (min)	Dried hydrogel (g)	Swolled hydrogel (g)	Absorption rate		Time (min)	Dried hydrogel (g)	Swolled hydrogel (g)	Absorption rate
60	0.129	1.101	8.53488		120	0.103	0.984	9.5534
120	0.129	1.263	9.7907		180	0.103	1.177	11.4272
180	0.129	1.487	11.5271		1440	0.103	1.75	16.9903
1440	0.129	1.935	15		1500	0.103	1.764	17.1262
1500	0.129	1.973	15.2946		1560	0.103	1.77	17.1845
1560	0.129	2.041	15.8217
		Medium	Absorption rate
		Water (pH ⁓7)	15.8217
		Urea (pH ⁓4)	17.1845
