# Supplementary material for: Preparation and physicochemical characterization of a biodegradable chitosan/carboxymethyl cellulose hydrogel synthesized in NaOH/urea medium
Source: PLoS One. 2026 Jul 2;21(7):e0352207. doi: 10.1371/journal.pone.0352207 (PMC13327194; doi:10.1371/journal.pone.0352207)
Supplement: S2 Table — (XLSX) [file pone.0352207.s007.xlsx]

## Sheet: Absorption percentage
Water absorption percentage							Urea absorption percentage
Time (min)	Mt (g)	Absorption percentage (%)	Me	2.31976			Time (min)	Mt (g)	Absorption percentage (%)	Me	6.02352
0	0.158	0	Ms	0.158			0	0.379	0	Ms	0.379
5	0.458	12.9324					5	0.686	5.09669
10	0.493	14.4412					10	0.751	6.17579
15	0.516	15.4327	3.26582				15	0.845	7.73634	2.22955
20	0.626	20.1745	3.96203				20	1.037	10.9238	2.73615
25	0.705	23.5801	4.46203				25	1.066	11.4053	2.81266
30	0.743	25.2182	4.70253				30	1.103	12.0195	2.91029
35	0.879	31.0809	5.56329				35	1.178	13.2647	3.10818
40	0.898	31.8999	5.68354				40	1.229	14.1113	3.24274
45	0.934	33.4518	5.91139				45	1.334	15.8545	3.51979
50	0.967	34.8744	6.12025				50	1.38	16.6182	3.64116
55	1.037	37.8919	6.56329				55	1.434	17.5147	3.78364
60	1.037	37.8919	6.56329				60	1.388	16.751	3.66227
65	1.04	38.0212	6.58228				65	1.548	19.4072	4.08443
70	1.113	41.1681	7.0443				70	1.64	20.9346	4.32718
75	1.115	41.2543	7.05696				75	1.719	22.2461	4.53562
80	1.213	45.4789	7.67722				80	1.735	22.5117	4.57784
85	1.148	42.6769	7.26582				85	1.794	23.4912	4.73351
90	1.21	45.3496	7.65823				90	1.888	25.0518	4.98153
95	1.176	43.8839	7.44304				95	1.92	25.583	5.06596
100	1.266	47.7636	8.01266				100	2.102	28.6045	5.54617
105	1.258	47.4188	7.96203				105	2.028	27.376	5.35092
110	1.256	47.3326	7.94937				110	2.011	27.0938	5.30607
115	1.282	48.4534	8.11392				115	2.16	29.5674	5.69921
120	1.278	48.2809	8.08861				120	2.316	32.1573	6.11082
2760	1.327	50.3932	8.39873	two days			2760	3.069	44.6583	8.09763
7200	1.843	72.6369	11.6646	five days			7200	2.972	43.0479	7.84169
	14.682							15.8932
	1.279		Medium	Absorption rate				1.57
			Water (pH ⁓7)	15.8217
			Urea (pH ⁓4)	17.1845
