# Supplementary material for: Preparation and physicochemical characterization of a biodegradable chitosan/carboxymethyl cellulose hydrogel synthesized in NaOH/urea medium
Source: PLoS One. 2026 Jul 2;21(7):e0352207. doi: 10.1371/journal.pone.0352207 (PMC13327194; doi:10.1371/journal.pone.0352207)
Supplement: S3 Table — (XLSX) [file pone.0352207.s008.xlsx]

## Sheet: Biodegradability
Weight loss Percentage
Days	Starting weight (g)	Final weight (g)	Weight loss Percentage (%)
4	0.889	0.42	0.527559														20.9924
7	0.516	0.183	0.645349
10	0.407	0.105	0.742015
14	0.468	0.098	0.790598
14	0.587	0.074	87.3935
