# Supplementary material for: Preparation and physicochemical characterization of a biodegradable chitosan/carboxymethyl cellulose hydrogel synthesized in NaOH/urea medium
Source: PLoS One. 2026 Jul 2;21(7):e0352207. doi: 10.1371/journal.pone.0352207 (PMC13327194; doi:10.1371/journal.pone.0352207)
Supplement: S4 Table — (XLSX) [file pone.0352207.s009.xlsx]

## Sheet: Absorption percentage
Water absorption percentage					Urea absorption percentage
Time (min)	Mt (g)	Absorption percentage (%)	Me	2.31976	Time (min)	Mt (g)	Absorption percentage (%)	Me	6.02352
0	0.158	0	Ms	0.158	0	0.379	0	Ms	0.379
5	0.458	12.9324			5	0.686	5.09669
10	0.493	14.4412			10	0.751	6.17579
15	0.516	15.4327	3.26582		15	0.845	7.73634		2.22955
20	0.626	20.1745	3.96203		20	1.037	10.9238		2.73615
25	0.705	23.5801	4.46203		25	1.066	11.4053		2.81266
30	0.743	25.2182	4.70253		30	1.103	12.0195		2.91029
35	0.879	31.0809	5.56329		35	1.178	13.2647		3.10818
40	0.898	31.8999	5.68354		40	1.229	14.1113		3.24274
45	0.934	33.4518	5.91139		45	1.334	15.8545		3.51979
50	0.967	34.8744	6.12025		50	1.38	16.6182		3.64116
55	1.037	37.8919	6.56329		55	1.434	17.5147		3.78364
60	1.037	37.8919	6.56329		60	1.388	16.751		3.66227
65	1.04	38.0212	6.58228		65	1.548	19.4072		4.08443
70	1.113	41.1681	7.0443		70	1.64	20.9346		4.32718
75	1.115	41.2543	7.05696		75	1.719	22.2461		4.53562
80	1.213	45.4789	7.67722		80	1.735	22.5117		4.57784
85	1.148	42.6769	7.26582		85	1.794	23.4912		4.73351
90	1.21	45.3496	7.65823		90	1.888	25.0518		4.98153
95	1.176	43.8839	7.44304		95	1.92	25.583		5.06596
100	1.266	47.7636	8.01266		100	2.102	28.6045		5.54617
105	1.258	47.4188	7.96203		105	2.028	27.376		5.35092
110	1.256	47.3326	7.94937		110	2.011	27.0938		5.30607
115	1.282	48.4534	8.11392		115	2.16	29.5674		5.69921
120	1.278	48.2809	8.08861		120	2.316	32.1573		6.11082
2760	1.327	50.3932	8.39873	dos días	2760	3.069	44.6583		8.09763
7200	1.843	72.6369	11.6646	cinco días	7200	2.972	43.0479		7.84169
	14.682					15.8932
	1.279		Medium	Absorption rate		1.57
			Water (pH ⁓7)	15.8217
			Urea (pH ⁓4)	17.1845

## Sheet: Biodegradability
Porcentaje de pérdida de peso
Días	Tamaño inicial (g)	Tamaño final (g)	Porcentaje pérdida de peso (%)
4	0.889	0.42	0.527559	VIERNES														20.9924
7	0.516	0.183	0.645349	*hongo
10	0.407	0.105	0.742015
14	0.468	0.098	0.790598	VIERNES
14	0.587	0.074	87.3935	VIERNES	*se rompio el gel
4	1.148	0.585	49.0418	VIERNES

## Sheet: Chitosan
Deacetylation (%)	Melting point(℃)	Humidity (%)
0.8211	180-320*	12.596
	Cuadro 2
Percentage of free amino acids	19.15
Highest peak	14.05
Lowest peak	0.1
NaOH molarity	0.1
Mass of chitosan	82.11
%NH2
